# Supplementary material for: An Efficient Method for the Synthesis and In Silico Study of Novel Oxy-Camalexins
Source: Molecules. 2025 May 4;30(9):2049. doi: 10.3390/molecules30092049 (PMC12073450; doi:10.3390/molecules30092049)
Supplement: Supplementary file 1 [file molecules-30-02049-s001.zip]

Archive with 1 entries (1 files):
- molecules-3590159-supplementary.pdf
